# Supplementary material for: Food and Grain Consumption Per Capita in the Qinghai–Tibet Plateau and Implications for Conservation
Source: Nutrients. 2021 Oct 23;13(11):3742. doi: 10.3390/nu13113742 (PMC8619228; doi:10.3390/nu13113742)
Supplement: Supplementary file 1 [file nutrients-13-03742-s001.zip]

Archive with 1 entries (1 files):
- nutrients-1439708-supplementary.pdf
